# Supplementary material for: Dynamic Alteration of Microbial Communities of Duckweeds from Nature to Nutrient-Deficient Condition
Source: Plants (Basel). 2022 Oct 29;11(21):2915. doi: 10.3390/plants11212915 (PMC9658847; doi:10.3390/plants11212915)
Supplement: Supplementary file 1 [file plants-11-02915-s001.zip]

Archive with 2 entries (2 files):
- Bunyoo et al_Supplement Tables.xlsx
- Bunyoo et al_Supplementary Figures.pdf
